# Supplementary material for: Supplementation with hArg During the Rapid Growth of the Placenta Modulates Final Placental Angiogenesis and Pregnancy Outcomes
Source: Nutrients. 2025 Nov 14;17(22):3563. doi: 10.3390/nu17223563 (PMC12655641; doi:10.3390/nu17223563)
Supplement: Supplementary file 1 [file nutrients-17-03563-s001.zip]

Archive with 1 entries (1 files):
- nutrients-3908182-supplementary.pdf
